# Supplementary material for: Association of maternal nutrition with transient neonatal hyperinsulinism
Source: PLoS One. 2018 May 3;13(5):e0195383. doi: 10.1371/journal.pone.0195383 (PMC5933751; doi:10.1371/journal.pone.0195383)
Supplement: S1 File — (XLSX) [file pone.0195383.s002.xlsx]

## Sheet: Récupéré_Feuil1
HI10	Viandesupeg1parj	charcuteriesupeg1parsem	poissonsupeg1parsem	coquillagejamais	œufsupeg1parsem	féculentssupeg1parj	legumesfraissupeg1parj	fruitjusdefruitfraissupeg1parsem	laitagesnonallegessupeg1parj	laitagesallégésenMGsupeg1parj	gateauxsupeg1parsem	bonbonssupeg1parsem	chocolatsupeg1parsem	MGallsupeg1parsem	platscuisinésindustrielssupeg1parsem	boissonsucreelightsupeg1parsem	cafésupeg1parj	paindejdiner	eaudurobinet10	eauenbouteille10	HTA10	diabètegesta10	prisedepoids1234	PP101	PP401	PP301	PP201	âgemère	parité	IMC	ARCF10	accouchement10	terme	poids	RCIU10	macrosomie10	apgar1min	Apgar5min	pH	sexe10
0	1	1	1	0	1	1	0	1	1	1	1	0	1	0	0	0	0	1	1	1	0	0	1	1	0	0	0	26.7	1	22	0	0	34	1600	1	0	5	9	7	0
1	0	1	1	0	1	1	1	1	1	0	0	0	1	0	0	1	1	1	0	1	1	1	1	1	0	0	0	32.0274	3		1	1	34	910	1	0	7	10	7.08	0
0	0	1	0	1	1	1	1	1	0	1	0	0	0	1	0	0	1	1	1	0	1	1	1	1	0	0	0	33.8	1	24	0	1	34	1560	1	0	1	10	7.13	0
0	1	1	1	0	1	0	1	1	1	0	0	1	1	1	0	1	1	1	0	1	0	0	3	0	0	1	0	36.9863	3	19.1	0	0	34	3325	0	1	10	10	7.17	1
0	1	0	0	0	0	1	1	1	1	1	1	0	1	1	0	1	0	0	1	1	0	0	2	0	0	0	1	31.5	1	25	0	0	34	1950	1	0	6	10	7.2	0
1	0	0	1	0	1	0	0	1	1	1	1	0	1	0	0	0	1	1	0	1	0	0	1	1	0	0	0	24.0466	2	24.5	1	1	34	1545	1	0	6	9	7.2	0
1	1	1	1	0	1	1	0	1	1	0	0	0	0	0	0	1	0	1	0	1	1	1	2	0	0	0	1	31.6822	2	26.1	0	1	34	3360	0	1	10	10	7.2	1
0	1	0	1	0	0	1	1	1	0	0	1	1	1	0	0	1	1	1	0	1	0	0	2	0	0	0	1	27	2	37.5	1	1	34	950	1	0	5	10	7.23	1
0	1	0	1	0	0	1	1	1	0	0	1	1	1	0	0	1	1	1	0	1	0	0	2	0	0	0	1	36	3	37	1	1	34	850	1	0	5	10	7.23	1
0	1	1	1	1	1	0	0	1	1	1	0	1	0	1	0	0	1	1	1	0	0	0	1	1	0	0	0	26.3123	3		0	1	34	1800	1	0	2	8	7.23	1
0	0	1	0	1	1	1	0	1	1	0	1	1	1	0	0	0	1	1	1	1	0	0	2	0	0	0	1	35.7452	1	21	1	1	34	1900	1	0	10	10	7.23	1
0	1	1	1	1	0	0	1	1	1	0	1	0	1	0	0	0	1	1	1	1	0	0	1	1	0	0	0	35.5014	2	22.7	1	1	34	2070	1	0	10	10	7.27	1
0	1	0	0	0	0	1	1	1	1	1	1	0	1	1	0	1	0	0	1	1	0	0	2	0	0	0	1	33.9	1	22.7	0	0	34	2130	1	0	8	10	7.28	0
1	0	1	1	0	1	0	0	1	1	0	1	0	1	0	0	0	0	1	1	0	0	0	1	1	0	0	0	31.9041	2	20.7	0	0	34	1730	0	0	10	10	7.3	1
0	0	1	0	1	1	1	1	1	0	1	0	0	0	1	0	0	1	1	1	0	1	1	1	1	0	0	0	35	1	28	0	1	34	1520	1	0	1	10	7.33	0
0	0	0	0	1	0	1	1	1	1	0	0	0	0	0	0	0	0	1	1	0	0	0	1	1	0	0	0	28.1	1	16	1	1	34	1240	1	0	10	10	7.4	1
0	0	1	0	1	1	1	1	1	1	0	1	0	0	1	0	0	0	0	0	1	0	0	2	0	0	0	1	26	2	26	1	1	34	1530	1	0	4	10		1
0	0	0	0	0	1	1	1	1	1	1	1	1	0	1	0	0	0	1	1	1	1	0	2	0	0	0	1	29.3973	1	22.9	0	0	34	1780	1	0	1	7		0
0	0	1	1	0	0	0	0	1	0	0	0	0	1	0	0	0	0	1	1	0	1	0	1	1	0	0	0	28	1	19.5	0	0	34	1810	1	0	10	10		0
0	0	1	1	0	0	0	0	1	0	0	0	0	1	0	0	0	0	1	1	0	1	0	1	1	0	0	0	29	1	19.5	0	0	34	1750	1	0	10	10		0
1	0	1	0	1	0	0	0	1	1	0	1	0	0	0	0	0	1	1	0	1	0	0	2	0	0	0	1	39.4411	2	20.1	0	1	34	760	1	0	6	8		1
1	1	1	0	1	1	1	0	1	1	0	0	0	0	0	0	0	1	1	0	1	1	0	1	1	0	0	0	31.1562	1	25.1	1	1	34	1390	0	0	7	10		1
0	1	1	1	0	1	1	0	1	1	1	1	0	1	0	0	0	0	1	1	1	0	0	1	1	0	0	0	27.1	1	24	0	0	35	1530	1	0	5	10	7.16	0
1	1	1	0	1	0	0	1	1	1	0	1	1	0	0	0	0	1	1	1	0	0	1	3	0	0	1	0	28.1808	1	24.7	1	1	35	1620	1	0	10	10	7.18	0
0	1	0	1	0	0	1	1	1	0	0	1	1	1	0	0	1	1	1	0	1	0	0	2	0	0	0	1	31.4904	1	39	1	1	35	1050	1	0	5	10	7.23	1
0	0	1	0	0	0	1	1	1	0	0	1	0	1	0	0	0	0	1	1	1	0	0	1	1	0	0	0	27.7973	1	21.8	0	1	35	2330			10	10	7.3	0
0	0	0	0	1	0	1	1	1	1	0	0	0	0	0	0	0	0	1	1	0	0	0	1	1	0	0	0	29.5	1	18	1	1	35	1280	1	0	10	10	7.4	1
0	0	1	0	1	1	1	1	1	1	0	1	0	0	1	0	0	0	0	0	1	0	0	2	0	0	0	1	22.8	2	24	1	1	35	1590	1	0	4	9		1
1				0	1	1	0	1	1	0	1	1	1	0	0	0	1	1	1	0	0	0	3	0	0	1	0	23.1123	1	25.6	0	1	35	1480	1	0	10	10		1
1	1	1	0	1	0	1	0	1	1	0	1	1	0	1	0	0	1	1	1	1	0	0	2	0	0	0	1	33.5342	4		0	0	35	1520	1	0	9	10		0
0	0	0	1	1	1	0	0	1	1	0	1	0	1	1	0	0	0	1	0	1	0	0	1	1	0	0	0	32.1918	4	28.3	1	1	35.9	2745	0	0	6	10	7.28	0
0	0	0	1	1	1	1	1	1	1	0	1	0	1	0	0	0	0	1	1	1	0	0	1	1	0	0	0	37.3342	1	20.3	0	0	36	2180	1	0	10	10	7.17	0
1	0	1	1	1	0	1	1	1	1	0	1	0	1	1	0	0	1	1	0	1	1	0	2	0	0	0	1	30.274	1		1	1	36	1800	1	0	7	10		0
1	1	1	1	1	1	1	1	1	1	0	1	0	1	0	0	0	0	1	0	1	0	0	2	0	0	0	1	29.9726	1	22	0	1	36	2800	0	0				1
0	1	0	0	0	0	0	1	1	0	1	0	0	0	1	0	0	0	0	0	1	0	1	2	0	0	0	1	36.7068	2	27.9	0	0	36.6	2610	0	0	10	10	7.25	1
0			0	0	0	1	0	1	1	0	0	0	0	0	0		0	1			1	0	1	1	0	0	0	28.0658	3	38.7	0	0	36.7	2935	0	0	10	10	7.2	1
0	0	1	0	0	0	0	0	1	1		1	1	1		0	0	1	1	1	1	0	0	2	0	0	0	1	33.6055	1	19	0	0	36.7	2320	0	0	10	10	7.24	1
0	0	0	1	1	0	1	1	1	1	0	1	0	0	0	0	0	0	1	0	1	0	0	3	0	0	1	0	26.7479	1	23.2	0	0	36.7	2765	0	0	10	10	7.24	1
0	1	1	0	0	0	1	0	1	0	0	1	0	0	0	0	0	1	1	0	1	0	0	2	0	0	0	1	29.674	1	20	0	0	36.9	2245	1	0	10	10	7.27	0
1	1	1	1	0	1	1		1	1	0	1	0	1	0	0	0	0	1	1	0	0	0	2	0	0	0	1	32.611	6	18.9	0	0	37	1520	1	0	9	10	7.05	0
1	0	0	1	0	1	1	1	1	1	0	1	0	1	0	0	0	1	1	1	0	0	0	1	1	0	0	0	29.7671	3	24	0	0	37	3260	0	0	6	10	7.06	0
1	1	1	0	1	0	1	0	0	1	0	1	0	0	0	0	0	1	1	1	0	0	0	1	1	0	0	0	28.2438	3	20	1	1	37	1350	1	0	8	10	7.17	0
0	0	0	0	1	0	1	0	1	1	0	1	0	0	1	0	0	1		1	1	0	0	2	0	0	0	1	24	1	22	1	0	37	2560	1	0	10	10	7.2	0
1	1	1	0	1	0	1	0	0	1	0	1	0	1	0	0	0	1	1	1	1	1	0	2	0	0	0	1	26.0932	2	26.3	1	1	37	1940	1	0	10	10	7.23	1
1	1	1	1	1	0	1	1	0	1	0	1	0	1	0	0	0	1	1	0	1	1	0	4	0	1	0	0	40.1753	1	19.4	0	1	37	2060	1	0	10	10	7.26	0
0	0	1	1	0	0	1	0	0	1	0	1	1	1	1	0	1	1	1	1	1	1	0	2	0	0	0	1	43.1808	2	18.8	0	0	37	2615	0	0	10	10	7.28	1
1	1	1	1	0			0	0	1	0	0	0	0	0	1	0	0	0	0	1	0	0	3	0	0	1	0	31.3699	4	19.6	1	1	37	1740	1	0	3			0
1	1	1	1	0	0	0	1	1	1	0	1	1	1	0	0	0	1	1	1	1	0	0	2	0	0	0	1	33.1397	2	23.9	0	0	37	2070	1	0				0
1	1	1	0	0	0	1	0	0	0	0	0	0	0	0	0	0	1	1	1	0	0	0	4	0	1	0	0	30.6	2	18	0	0	37	2730	0	0	10	10		0
1	0	1	1	1	1	1	0	1	1	0	1	1	1	0	1	0	0	1	1	0	1	1	1	1	0	0	0	26.937	4	39	0	1	37	4640	0	1	10	10		0
0	1	1	0	0	0	1	1	1	1	0	1	0	1	0	0	0	0	1	1	1	0	1	3	0	0	1	0	27.7288	1	20.1	0	0	37.6	3010	0	0	10	10	7.16	1
0	0	1	0	0	1	0	0	1	1	0	1	0	1	0	0	0	0	1	1	0	0	0	2	0	0	0	1	27.589	1	22.8	0	0	37.6	2970	0	0	1	10	7.22	0
0	1	0	1	0	1	0	1	1	1	0	1	1	0	0	0	0	1	1	1	0	1	0	4	0	1	0	0	33.3836	2	27.4	0	0	37.6	2430	0	0	10	10	7.28	1
0	1	1	0	0	1	1	0	1	1	0	1	0	0	0	0	0	0	1	1	0	0	0	2	0	0	0	1	28.3616	4	21.6	0	1	37.7	2880	0	0	10	10	7.31	1
0	1	1	1	0	0	1	1	0	1	1	1	0	0	1	0	1	0	1	1	0	0	1	1	1	0	0	0	29.589	2	43.8	0	0	37.7	2970	1	0			7.31	1
0	1			0	1	0	1	0	1	1	1	1	0	1	1	0	1	1	1	0	0	1	1	1	0	0	0	22.2438	1	37	0	1	37.9	2910	0	0	10	10	7.26	1
1	0	0	1	1	0	0	1	1	1	0	0	0	0	0	0	0	1	1	1	1	1	0	1	1	0	0	0	28.6301	1	29.1	0	1	38	4660	0	1	4	9	7.02	0
1	0	0	1	0	0	0	1	1	1	0	1	0	1	0	0	0	1	1	0	1	0	0	4	0	1	0	0	30.3699	1	23.5	1	0	38	2355	1	0	8	10	7.14	1
1	1	0	1	1	0	1	0	1	1	0	1	0	1	0	0	0	1	1	1	0	1	0	4	0	1	0	0	24.5507	2	19.5	1	1	38	2185	1	0	9	10	7.2	1
1	1	1	0	0	0	1	0	0	1	0	1	0	1	0	0	0	0	1	0	1	0	0	1	1	0	0	0	20.6301	2	23.5	1	1	38	3300	0	0	8	10	7.29	1
0	1	1	1	0	1	1	1	1	0	1	1	1	0	1	0	0	0	1	1	1	0	1	1	1	0	0	0	37.0466	3	25	0	1	38	3000	0	0	8	10	7.32	1
1	1	0	1	0	1	1	1	1	1	0	1	0	1	0	0	0	1	1	1	0	0	0	2	0	0	0	1	31.7014	1	23.8	0	0	38	1770	1	0	10	10		0
1	1	0	0	0	1	1	0	0	1	0	1	0	0	0	0	0	0	0	1	0	0	0	4	0	1	0	0	25.0466	1	21.8	0	0	38	2540	0	0	10	10		1
1	0	0	1	0	1	0	1	1	0	0	0	0	0	0	0	0	0	0	0	1	0	0	2	0	0	0	1	34.7726	2	24.2	1	1	38	3300	0	0	10	10		0
1	1	0	1	1	0	1	0	1	1	1	1	1	0	1	0	0	0	0	0	1	0	1						26.7178	1	32.7	0	0	38	3300	0	0	10	10		1
1	0	1	0	0	1	1	1	1	1	0	1	0	1	0	0	0	0	1	1	0	1	0	3	0	0	1	0	30.5726	2	25.5	1	0	38	3570	0	0	8	10		0
1	1	1	1	0	1	1	1	1	1	0	1	0	1	0	1	0	0	1	1	1	1	0	2	0	0	0	1	39.1507	3	23	0	1	38	3950	0	1	9	10		0
0	0	1	1	1	0	1	1	1	1	1	1	0	1	1	0	1	0	1	0	1	0	1	1	1	0	0	0	26.0849	1	25	0	0	38.1	2800	0	0	5	9	6.92	0
0	1	1	0	0	0	1	1	1	1	0	1	0	0	0	0	0	1	1	0	1		1	2	0	0	0	1	30.9041	2	20.6	0	0	38.3	2695	1	0	10	10	7.22	0
0	1	1	0	0	1	0	0	1	1	0	1	1	1	0	0	0	0	1	1	0	0	0	2	0	0	0	1	36.2301	1	22.1	0	0	38.3	2990	0	0	10	10	7.23	1
0	0	1	1	1	1	1	0	1	1	1	1	1	1	1	0	1	0	1	1	1	0	0	2	0	0	0	1	25.8548	1	17.9	0	0	38.4	2840	0	0	10	10	7.24	1
0	1	1	1	1	1	1	1	1	1	0	1	0	0	0	0	0	0	1	0	1	0	0	2	0	0	0	1	31.7178	3	21.1	0	0	38.4	3135	0	0	10	10	7.29	1
0	0	1	1	0	0	1	0	0	0	0	1	1	1	0	0	0	0	1	1	0	0	0	2	0	0	0	1	25.6411	2	18.2	0	0	38.6	2900	0	0	10	10	7.25	0
0	0	1	1	0	1	1	1	1	1	0	1	0	1	1	0	0	1	1	1	1	0	0	2	0	0	0	1	35.5452	1	23.5	0	0	38.7	3330	0	0	10	10	7.28	0
0	1	1	0	0	1	1	0	1	1	0	1	1	1	0	0	0	0	1	1	0	0	0	3	0	0	1	0	25.2329	1	26.6	0	0	38.7	3250	0	0	10	10	7.29	1
0	1	0	0	1	0	0	1	1	1	0	1	1	0	0	0	1	0	1	1	1	0	0	2	0	0	0	1	30.9753	2	20.3	0	0	38.7	2505	1	0	10	10	7.3	1
0	1	0	1	0	1	1	1	0	1	0	1	0	1	0	0	1	1	1	1	1	0	1	1	1	0	0	0	30.8055	1	29.7	0	0	38.9	2985	0	0	10	10	7.23	0
1	0	0	1	1	1	1	0	0	0	0	1	0	0	0	1	0	1	0	1	1	0	0	2	0	0	0	1	24.9425	1	23.4	1	1	39	1980	1	0	7	10	6.92	0
1	1	0	1	1	1	1	1	1	1	1	1	1	1	1	0	0	1	1	0	1	0	0	1	1	0	0	0	32.1726	2	17.3	0	0	39	2080	1	0	10	10	7.1	1
0	1	1	1	0	1	1	1	0	1	0	1	0	0	0	0	0	1	1	1	0	0	0	2	0	0	0	1	33.4	2	23	0	0	39	2450	1	0	10	10	7.14	0
1	1	0	1	0	0	1	0	0	1	0	0	0	1	0	0	0	0	0	1	1	0	1	1	1	0	0	0	23.6685	1	33	1	1	39	2730	1	0	7	10	7.15	0
0	1	1	1	0	1	1	1	0	1	0	1	0	0	0	0	0	1	1	1	0	0	0	2	0	0	0	1	32.4	2	21	0	0	39	2670	1	0	10	10	7.2	0
1	0	0	1	1	1	1		1	1	0	1	0	1	1	1	0	0	1	1	0	1	0	3	0	0	1	0	45.6712	1	22.9	1	0	39	2480	1	0	10	10	7.21	0
1	0	0	0	1	0	1	0	0	1	0	1	1	0	0	0	0	1	0	1	0	0	0	2	0	0	0	1	21.5123	1		0	0	39	2440	1	0	10	10	7.23	1
0	0	0	0	1	0	1	0	1	1	0	1	0	0	1	0	0	1		1	1	0	0	2	0	0	0	1	23.8	1	20	1	0	39	2520	1	0	10	10	7.26	0
1	0	0	0	0	1	0	0	1	1	1	1	0	0	0	0	0	0	1	1	0		0	1	1	0	0	0	31.3753	2	29.3	1	0	39	2975	0	0	10	10	7.26	1
0	1	0	0	1	1	1	1	1	1	1	1	0	1	0	0	0	0	1	0	1	0	0	2	0	0	0	1	30.5836	3	23.7	0	0	39	3100	0	0	10	10	7.28	0
1	0	0	1	1	0	0	0	1	0	0	1	0	0	1	0	0	0	1	0	1	0	0	2	0	0	0	1	33.2712	1	24.3	0	0	39	2880	0	0	10	10	7.29	0
1	0	0	1	1	1	0	0	1	1	1	1	0	1		1	1	0	1	1	1	0	0	1	1	0	0	0	41.4219	4	31.2	1	1	39	2930	0	0	10	10	7.31	1
1	1	1	0	1	1	1	0	1	0	1	1	0	1	1	0	0	0	1	0	1	0	0	2	0	0	0	1	25.8466	1	26.7	1	1	39	2700	1	0	10	10	7.32	0
0	0	1	0	0	1	1	0	1	1	0	1	1	1	1	0	0	1	1	1	1	0	0	2	0	0	0	1	25.5452	1	18.9	0	1	39	3360	0	0	10	10	7.33	0
0	1	1	1	0	0	1	1	1	1	1	0	0	0	1	1	1	0	1	0	1	0	1	2	0	0	0	1	34.6795	2	22	0	0	39	3245	0	0	10	10		0
1	1	0	0	1		1			1	0	1	1		0	0	0	0	0	0	1	0	0	4	0	1	0	0	26.4767	2	17.6	1	0	39	2480	1	0	8	10		0
1	1	1	1	0	0	0	0	0	1	0	1	0	0	0	0	0	0	1	0	1	0	1	1	1	0	0	0	25.4493	1	19	0	0	39	2645	0	0	10	10		0
1	1	1	1	1	1	1	1	1	1	0	1	1	1	1	1	0	1	1	1	1	0	0	2	0	0	0	1	30.2438	2		0	0	39	3080	0	0	10	10		1
1	1	1	0	1	1	1	0	1	1	0	1	0	1	1	0	0	0	1	1	0	0	0	1	1	0	0	0	26.6548	2		0	0	39	3130	0	0	10	10		1
1	1	0	0	1	1	1	0	1	1	0	1	0	1	0	0	0	0	1	0	1	0	1	4	0	1	0	0	26.2904	1		1	1	39	3390	0	0	2	10		0
1	1	1	1	0	1	1	0	1	1	0	1	1	1	0	0	0	1	1	1	1	1	1	3	0	0	1	0	29.2247	2	19.8	0	1	39	3470	0	0	10	10		1
1	0	0	0	0	1	1	1	1	1	0	1	0	0	0	0	0	0	1	1	1	0	0	3	0	0	1	0	35.6301	3	19.8	0	1	39	4440	0	1	10	10		0
0	0	1	1	0	1	0	0	1	1	0	1	1	1	0	0	0	0	0	1	0	0	0	1	1	0	0	0	27.3205	2	22.8	0	0	39.1	3140	0	0	10	10	7.3	1
0	1	0	1	0	1	1	1	1	1	1	1	0	1	1	0	0	1	1	1	1	0	0	2	0	0	0	1	30.6192	2	17.6	0	0	39.1	3080	0	0	10	10	7.33	0
0	1	1	1	1	1	0	1	1	0	1	1	0	0	1	0	1	1	1	1	1	1	0	1	1	0	0	0	27	1	43	0	1	39.1	2230	1	0	7	10		0
0	1	1	1	1	1	0	1	1	0	1	1	0	0	1	0	1	1	1	1	1	1	0	1	1	0	0	0	30.4	1	41	0	1	39.1	2150	1	0	9	10		0
0	1	1	1	0	0	1	1	1	1	0	1	1	1	0	1	0	0	1	1	1	0	1	1	1	0	0	0	40.4877	1	22.7	0	0	39.3	3380	0	0	10	10	7.17	0
0	1	0	1	0	1	1	1	1	1	0	1	0	1	0	0	0	0	1	1	1	0	0	3	0	0	1	0	29.1151	1	22.8	0	0	39.3	3010	0	0	10	10	7.24	0
0	1	0	1	1	1	1	0	1	1	0		0	1	0	0	0	0	1	0	1	0	0	2	0	0	0	1	29.1616	1	20	0	1	39.3	2730	1	0	10	10	7.32	1
0	1	1	1	0	1	0	1	1	0	1	0	0	0	1	0	0	0	1	0	1	0	1	1	1	0	0	0	32.011	3	19.6	0	1	39.3	3140	1	0	10	10	7.35	1
0	1	0	0	1	0	1	0	1	1	0	1	1	1	1	0	0	0	1	1	0	0	0	2	0	0	0	1	26.3315	1	22	1	0	39.4	2870	0	0	10	10	7.25	1
0	1	1	0	1	0	1			1	1	1	0	0	0	0	0	0	1	1	0	0	0	2	0	0	0	1	24.4356	1	22	0	0	39.6	3130	0	0	10	10	7.12	0
0	1	1	0	0	1	1	1	1	0	1	1	0	0	0	0	0	0	1	1	0	0	1	2	0	0	0	1	28.9945	1	21.4	0	0	39.6	3390	0	0	10	10	7.16	1
0	1	1	1	1	0	1	1	1		1	1	1	1	1	0	1			1	0	0	0	2	0	0	0	1	29.6	2	19.4	0	0	39.6	2685	1	0	10	10	7.17	1
0	0	1	0	1	0	0	0	1	1	0	0	0	0	1	0	0	0	1	1	1	0	0	2	0	0	0	1	23.1	1	20.3	0	0	39.6	2700	1	0	10	10	7.17	1
0	0	1	1	0	1	0	0	0	1	0	1	1	1	0	1	0	1	1	1	0	0	0	2	0	0	0	1	30.5014	2	32.8	0	0	39.6	2875	1	0	10	10	7.25	0
0	0	0	1	1	0	1	0	1	1	1	1	0	0	1	0	0	0	0	1	0	0	0	2	0	0	0	1	26.2466	2	17.3	0	0	39.6	2705	1	0	10	10	7.26	0
0	1	1	1	0	1	1	1	1	0	1	1	0	0	0	0	1	1	1	0	1	0	1	2	0	0	0	1	31.926	2	20.4	0	0	39.6	3370	0	0	10	10	7.29	0
0	1	1	0	1	0	1	0	1	1	0	1	1	1	0	0	1	0	1	0	1	0	0	2	0	0	0	1	25.5479	3	29.4	0	0	39.6	2720	1	0	10	10	7.34	1
0	1	1	1	0	1	1	1	1	1	0	1	0	0	1	0	0	0	1	1	0	0	0	2	0	0	0	1	25.4575	1	21	0	0	39.7	3060	0	0	10	10	7.2	0
0	1	1	0	0	0		0	0	1	0	1	1	1	0	0	0	0	1	1	0	0	0	3	0	0	1	0	27.7753	3	21.8	0	0	39.7	3280	0	0	8	9	7.23	0
0	1	1	1	0	1	0	1	1	1	0	1	0	1	0	0	0	0	1	1	1	0	0	1	1	0	0	0	31.1945	2	27.1	1	1	39.9	3270	0	0	10	10	7.18	1
0	1	1	1	0	1	1	1	1	1	0	1	0	1	0	0	0	0	1	1	1	0	0	1	1	0	0	0	32.8411	2	20.3	0	0	39.9	2640	1	0	9	10	7.21	1
0	0	0	1	0	1	0	1	1	1	0	0	0	0	0	0	0	1	1	1	1	0	0	2	0	0	0	1	27.663	1	21	0	0	39.9	3420	0	0	10	10	7.22	0
0	1	1	1	0	0	1	1	1	1	0	1	0	1	0	0	0	1	1	1	0	0	0	2	0	0	0	1	30.4904	1	24.7	0	0	39.9	2930	0	0	10	10	7.24	1
1	0	0	1	0	0	1		1	0	0	1	0	1	0	0	0	1	1	1	0	0	0	2	0	0	0	1	30.8027	1	22	1	0	40	2840	0	0	8	10	7.09	0
0	1	1	0	1	0	1	0	1	1	0	1	0	1	0	0	0	0	1	1	0	0	0	2	0	0	0	1	23.8	1	28.3	0	0	40	3130	0	0	10	10	7.11	1
1	1	1	1	0	0	1	0	0	0	0	1	1	1	0		0	1	1	1	1	0	0	2	0	0	0	1	21.0466	1	24	1	1	40	2200	1	0	10	10	7.12	0
1	1	1	1	0	1	1	1	1	1	0	1	1	1	0	0	0	1	1	0	1	0	0	2	0	0	0	1	34.2356	2	25.5	1	1	40	2600	1	0	6	10	7.12	0
1	1	1	1	0	1	1	1	1	1	1	1	0	0	1	0	0	1	1	1	0	0	1	1	1	0	0	0	35.3233	1		1	1	40	2600	1		8	10	7.26	0
0	1	1	0	0	0	1	0	1	1	0	1	1	1	0	0	0	1	1	1	0	0	0	1	1	0	0	0	31.9205	2	19.5	0	0	40	2805	1	0	10	10	7.38	0
1	1	1	1	0	0	1	1	1	1	0	1	0	1	0	0	0	0	1	1	1	0	0	3	0	0	1	0	34.8822	4	24.9	1	1	40				8	8		1
1	0	1	0	1	0	0	0	0	0	0	1	1	1	0	0	0	1	1	0	1	0	0	2	0	0	0	1	22.8521	1	20	1	0	40	2570	1	0	10	10		0
1	0	1	0	0	1	0	0	1	1	0	1	0	1	0	1	1	0	1	1	0	0	0	1	1	0	0	0	38.1945	1	20.9	1	1	40	2740	1	0	10	10		0
1	0	0	0	0	0	1	0	0	1	1	1	0	0	1	0	0	1	1	1	0	0	0	4	0	1	0	0	37.3918	3		0	0	40	2800	1	0	10	10		0
1	1	0	1	1	1	1	1	1	1	0	1	1	1	0	0	0	1	1	1	0	0	0	2	0	0	0	1	38.1836	3	20.5	0	0	40	3280	0	0	8	10		1
1	1	1	0	1	0	1	1	1	1	1	1	0	1	0	1	1	0	1	1	0	0	1	4	0	1	0	0	33.9452	1	22.5	1	1	40	3920	0	0		8		0
1	1	0	1	1	0	1	0	0	1	0	1	0	1	0	0	0	0	1	0	1	0	0	3	0	0	1	0	29.1562	1		0	1	40	4155	0	0	10	10		1
0	0	1	1	1	1	1	1	1	0	0	1	0	0	1	0	0	1	1	1	0	0	0	1	1	0	0	0	25.4219	2	35.9	0	0	40.1	3355	0	0	10	10	7.37	0
0	1	1	1	0	1	1	1	1	0	1	1	1	1	1	0	0	0	1	0	1	0	0	2	0	0	0	1	29.4	1	21.3	0	0	40.3	3210	0	0	8	10	7.05	0
0	0	1	0	1	0	1	0	1	1	0	1	1	1	0	0	0	0	1	1	1	1	0	2	0	0	0	1	18.0575	1	29.7	0	0	40.3	3150	0	0	10	10	7.16	1
0	0	0	1	1	0	1	1	1	1	0	1	0	1	0	0	0	0	1	0	1	0	0	2	0	0	0	1	33.6685	1	16.7	0	0	40.3	3220	0	0	1	10	7.21	1
0	0	1	0	0	0	1	1	1	0	0	1	1	1	1	0	0	1	1	0	1	0	0	2	0	0	0	1	26.7945	3	18.4	0	0	40.3	3370	0	0	10	10	7.27	0
0	1	0	0	0	1	1	0	1	0	1	1	0	0	0	0	0	0	1	1	1	0	0	2	0	0	0	1	29.4658	2	21.7	0	0	40.3	3245	0	0	10	10		1
0	1	1	0	0	1	1	1	1	1	0	1	0	0	0	0	0	1	1	1	0	0	0	3	0	0	1	0	30.2	1	22	0	0	40.4	3395	0	0	10	10	7.2	1
0	0	1	1	0	0	1	0	1	1	0	0	0	1	0	0	0	1	1	1	1	0	0	1	1	0	0	0	34.1507	2	21.2	0	0	40.4	3155	0	0	10	10	7.24	0
0	1	1	0	1	0	1	1	1	1	0	1	0	0	0	0	0	1	1	1	0	0	0	2	0	0	0	1	36.7041	2	18.4	0	0	40.4	3060	0	0	10	10		0
0	1	0	0	0	1	1	0	1	1	0	0	0	0	0	0	0	1	1	1	0	0	0	1	1	0	0	0	23.1753	2	26.3	0	0	40.4	3150	1	0	10	10		0
0	0	1	0	0	0	1	1	1	1	1	1	0	1	0	0	0	1	1	0	1	0	0	2	0	0	0	1	41.2493	2	19.1	0	0	40.4	4000	0	1	10	10		1
0	0	0	0	1	0	1	1	1	1	0	1	1	1	0	0	0	0	1	0	1	0	0	2	0	0	0	1	31.3	1	19.5	0	0	40.6	2460	1	0	10	10	7.15	1
0	0	0	0	1	0	1	1	1	1	0	1	1	1	0	0	0	0	1	0	1	0	0	2	0	0	0	1	30.9	1	18.5	0	0	40.6	2670	1	0	10	10	7.21	1
0	0	1	1	1	1	1	1	1	1	0	1	1	1	0	0	1	0	1	1	0	0	0	2	0	0	0	1	34.2849	2	27	0	0	40.6	3225	0	0	10	10	7.25	1
0	1	1	1	0	1	0	1	1	1	0	1	0	1	0	0	0	1	1	1	1	1	0	4	0	1	0	0	27.3671	2	22.9	0	0	40.6	3260	0	0	10	10	7.25	0
0	0	0	1	0	0	0	0	1	1	0	1	0	1	0	0	0	1	1	1	0	0	0	2	0	0	0	1	32.9288	2	22.8	0	1	40.6	2840	1	0	10	10	7.27	1
0	1	1	1	0	1	1	1	1	1	0	1	0	0			0	1	1	1	1	0	0	2	0	0	0	1	38.6055	3	18.7	0	0	40.6	3240	0	0	10	10	7.33	1
0	0	0	0	1	1	1	1	1	1	1	1	0	1	1	1	0	0	0	1	1	0	0	4	0	1	0	0	20.2685	1	21.7	0	0	40.7	3480	0	0	10	10	7.12	1
0	0	0	0	0	1	1	1	0	1	0	1	0	1	0	0	0	0	1	0	1	0	0	2	0	0	0	1	28.6027	1	22.7	0	0	40.7	3050	1	0	10	10	7.18	0
0	0	0	1	0	0	1	1	1	1	0	1	0	0	0	0	0	1	1	1	0	0	0	3	0	0	1	0	34.0466	2	19	0	0	40.7	3205	0	0	10	10	7.21	0
0	1	0	0	1	1	1	0	1	1	0	0	0	0	1	0	1	0	1	0	1	0	1	1	1	0	0	0	25.9425	1	29.4	0	0	40.7	3120	0	0	10	10	7.3	1
0	0	1	1	0	1	1	0	1	1	0	1	1	1	0	1	0	1	1	1	1	0	0	2	0	0	0	1	32.526	3	19.1	0	0	40.9	3340	0	0	8	10	7.2	0
0	1	0	0	0	1	0	1	1	1	0	1	1	1	1	0	0	0	1	1	0	0	0	2	0	0	0	1	36.7616	3	25.5	1	1	41	3390	0	0	3	9	7.05	0
1	1	1	1	1	1	1	1	1	0	0	1	0	0	0	1	0	0	1	1	0	0	0	2	0	0	0	1	17.189	1		1	1	41	2720	1	0	1	10	7.07	0
1	0	0	1	1	0	1	0	1	1	0	1	0	1	0	0	1	1	0	0	1	0	0	4	0	1	0	0	32.3753	1	23.5	1	1	41	3330	0	0	3	7	7.1	0
1	0	0	0	0	1	0	0	1	1	0	1	1	1	1	0	0	1	1	1	1	0	0	2	0	0	0	1	30.6822	1	22.2	1	0	41	2685	1	0	5	9	7.14	1
1	1	1	1	0	1	0	1	1	1	0	1	0	1	0	0	0	0	1	1	0	1	0	1	1	0	0	0	27.9452	1	29.1	0	0	41	3530	0	0	10	10	7.14	0
0	1	0	1	1	1	1	1	1	1	0	1	0	0	0	0	0	0	1	1	1	0	0	3	0	0	1	0	31.0959	1	22.2	0	0	41	3225	0	0	10	10	7.16	1
0	1	1		0	1	1	1	1	1	1	0	0	0	1	0	0		1	1	1	0	1	3	0	0	1	0	35.2	1	22.8	0	0	41	3400	0	0	10	10	7.17	0
1	1	1	1	0	1	1	1	1	1	0	0	0	1	0	0	0	0	1	1	1	0	0	3	0	0	1	0	29.5507	2	22.6	1	1	41	3155	0	0	6	10	7.18	0
0	1	1	0	0	0	0	0		0	1				1	1	0	1	1	1	0	0	0	2	0	0	0	1	32.0466	1	28.6	0	1	41	2680	1	0	8	10	7.19	1
0	0	0	0	0	0	0	0	1	1	0	1	1	1	0	0	0	0	1	1	1	0	0	2	0	0	0	1	27.874	1	20.7	0	1	41	3210	0	0	3	10	7.2	1
0	0	1	1	0	1	1	0	1	1	0	1	0	0	1	1	0	1	0	0	1	0	0	2	0	0	0	1	26.7836	1	31.6	1	1	41	3350	0	0	10	10	7.21	0
0	1	0	1	1	1	1	1	0	1	0	1	0	0	0	0	1	1	1	1	0	1	0	2	0	0	0	1	38.0548	1	23.5	0	0	41	3300	0	0	10	10	7.23	1
0	1	1	0	0	1	1	0	1	1	1	1	1	0	1	0	0	1	1	1	1	0	0	4	0	1	0	0	35.3315	3	23.2	0	0	41	3950	0	1	10	10	7.23	0
0	1	1	1	1	1	1	1	1	0	0	0	0	0	0	0	0	0	1	1	0	0	1	1	1	0	0	0	29.7644	3	23.1	0	0	41	3170	0	0	10	10	7.28	1
0	0	0	1	1	1		1	1		1	1	1	1	1		1			1	1	0	0	1	1	0	0	0	23.7315	2	23.2	0	0	41	3280	0	0	10	10	7.28	0
1	0	0	1	0	1	1	0	1	1	0	1	1	1	0	1	0	1	0	0	1	0	0	4	0	1	0	0	32.2959	3	17.4	0	0	41	3030	1	0	7	10	7.31	0
0	1	0	0	0	0	1	0	1	1	0	0	0	0	0	0	0	0	1	1	0	0	1	1	1	0	0	0	32.1452	2	29.3	0	0	41	3105	0	0	10	10	7.34	0
0	0	1	1	1	1	1	1	1	1	1	1	0	0	0	0	0	0	1	0	1	0	0	2	0	0	0	1	26.789	1	19.6	0	0	41	3455	1	0	10	10	7.34	1
0	0	0	0	0	0	1	1	1	1	0	1	0	0		0	0	0	1	1	0	0	0	2	0	0	0	1	34.5096	1	20.2	0	0	41	3280	0	0				1
1	1	0	1	1	0	1	0	1	1	0	1	0	1	0	0	0	0	1	1	1	0	0	3	0	0	1	0	29.6822	1	22.3	0	0	41	3700	0	0	8	10		0
1	1	0	0	0	0	0	0	1	1	0	0	0	0	1	0	0	1	0	1	0	0	0	3	0	0	1	0	34.7808	2	20.8	0	1	41.1	2970	0	0	10	10	7.36	1
1	1	0	0	0	1	1	0	0	1	0	1	1	1	0	1	0	1	1	1	0	0	0	4	0	1	0	0	31.2055	1	21.3	1	0	41.3	2850	1	0	2	10	7.12	0
1	0	1	1	0	1	0	0	1	1	0	1	1	1	1	1	1	0	0	1	1	0	0	2	0	0	0	1	38.3452	1	24.5	1	0	41.9	3400	0	0	10	10	7.17	0
